# Supplementary material for: High-Performance Ethylene Glycol Sensor Based on Imine Covalent Organic Frameworks
Source: Nanomaterials (Basel). 2023 Dec 8;13(24):3103. doi: 10.3390/nano13243103 (PMC10745960; doi:10.3390/nano13243103)
Supplement: Supplementary file 1 [file nanomaterials-13-03103-s001.zip]

Archive with 1 entries (1 files):
- nanomaterials-2741374-supplementary.pdf
